# Supplementary material for: The causal relationship between genetically determined telomere length and meningiomas risk
Source: Front Neurol. 2023 Aug 24;14:1178404. doi: 10.3389/fneur.2023.1178404 (PMC10484632; doi:10.3389/fneur.2023.1178404)
Supplement: Supplementary file 1 [file Table_1.xlsx]

## Sheet: Contents
	Supp. Table No.	Title
	1	The detailed information of all GWAS databases in this study.
	2	Genetic correlation estimates from Linkage disequilibrium score (LDSC) regression in the LTL-472174 group.
	3	Characteristics of instrumental variables (IVs) associated with leukocyte telomere length of the three datasets (P < 5×10−8)
	4	Characteristics of instrumental variables (IVs) associated with five meningiomas in the LTL-78592.(Include 4_1-5)
	5	Characteristics of instrumental variables (IVs) associated with five meningiomas in the LTL-9190.(Include 5_1-5)
	6	Characteristics of instrumental variables (IVs) associated with five meningiomas in the LTL-472174.(Include 6_1-5)
	7	Characteristics of instrumental variables (IVs) associated with meningiomas in the LTL-472174 (P < 5×10−6).
	8	Sensitivity analysis of forward causal effect between LTL and the risk of meningiomas.
	9	Sensitivity analysis of reverse causal effect between LTL and the risk of meningiomas.
	10	The outcome of nSNPs by Multivariable Mendelian randomization analysis in five meningiomas.(Include 10_1-5)
	11	Inverse Mendelian randomization analysis of the association between risk of meningioma and leukocyte telomere length in the LTL-472147 dataset.

## Sheet: Supp.Table 1
Supplementary Table 1. The detailed information of all GWAS databases in this study.
Trait	Sample size	Case	Control	Population	GWAS ID	Data sources	Study
Leukocyte telomere length	78592	-	-	European	-	Li et al. 2020	European Prospective Investigation into Cancer and Nutrition (EPIC) Interact (n=19779)
							EPIC Cardiovascular Disease (CVD) (n=11915)
							European Network for Genetic and Genomic Epidemiology (ENGAGE) consortium (n=46898)
	472174	-	-	European	ieu-b-4879	https://gwas.mrcieu.ac.uk datasets/ieu-b-4879/	UK biobank
	9190	-	-	European	-	Haycock et al. 2017	Twins UK (n=3222)
							the Family Heart Study (Fam HS) (n=2508)
							the Framingham Heart Study (FHS) (n = 1146)
							the Cardiovascular Health Study (CHS) (n = 1061)
							Hypertension Genetic Epidemiology Network Study (Hyper GEN) (n = 920)
							the Bogalusa Heart Study (BHS) (n = 333)
benign meningioma	249992	1986	248006	European	-	https://storage.googleapis.com/finngen-public-data-r7/summary_stats/finngen_R7_CD2_BENIGN_MENINGES_EXALLC.gz	FinnGen_R7
benign spinal meningioma	248822	185	248637	European	-	https://storage.googleapis.com/finngen-public-data-r7/summary_stats/finngen_R7_CD2_BENIGN_MENINGES_SPINAL_EXALLC.gz	FinnGen_R7
benign cerebral meningioma	249881	1780	248101	European	-	https://storage.googleapis.com/finngen-public-data-r7/summary_stats/finngen_R7_CD2_BENIGN_MENINGES_CEREBRAL_EXALLC.gz	FinnGen_R7
benign unspecified meningioma	248926	315	248611	European	-	https://storage.googleapis.com/finngen-public-data-r7/summary_stats/finngen_R7_CD2_BENIGN_MENINGES_NOS_EXALLC.gz	FinnGen_R7
malignant meningioma	239647	969	238678	European	-	https://storage.googleapis.com/finngen-public-data-r7/summary_stats/finngen_R7_C3_MENINGES_EXALLC.gz	FinnGen_R7
BMI	681275	-	-	European		https://portals.broadinstitute.org/collaboration/giant/index.php/GIANT_consortium_data_files#BMI_Exome_Array_Summary_Statistics	UKBiobank
							Genetic Investigation of ANthropometric Traits
Height	4080687	-	-	European	-	https://portals.broadinstitute.org/collaboration/giant/index.php/GIANT_consortium_data_files#Height_GWAS_Summary_Statistics_and_PGS_Weights	Genetic Investigation of ANthropometric Traits
							23andMe
systolic blood pressure	757601	-	-	European	ieu-b-38	https://gwas.mrcieu.ac.uk datasets/ieu-b-38/	-
diastolic blood pressure	757601	-	-	European	ieu-b-39	https://gwas.mrcieu.ac.uk datasets/ieu-b-39/	-
T2D	933970	80154	853816	European		http://diagram-consortium.org/downloads.html
Essential (primary) hypertension	463010	54358	408652	European	ukb-b-12493	https://gwas.mrcieu.ac.uk datasets/ukb-b-12493/	UKBiobank
Abbreviation: GWAS: genome-wide association study; BMI: body mass index; T2D: type 2 diabetes.
ieu-b-4879: This GWAS was established by Veryan Codd etal. through quantitative PCR assay to obtain LTL measurements in 472,174 UKB participants. 197 independent sentinel variants were identified have an association with LTL at 138 genomic loci (108 new). Multiple quality checks were performed to control and adjust for technical factors.
The parameters of mRnd:
1. Sample size = N ( number of outcome)
2. α = 0.05 (Type-I error rate)
3. K = number of case／N (Proportion of cases in the study)
4. OR (True odds ratio of the outcome variable per standard deviation of the exposure variable)
5. R2xz =	(Proportion of variance explained for the association between the SNP or allele score (Z) and the exposure variable (X))

## Sheet: Supp.Table 2
Supplementary Table 2. Genetic correlation estimates from LDSC regression in the LTL-472174 group.
Exposure	Outcome	Rg(SE)	P value
Leukocyte telomere length	Malignant meningiomas	0.13(0.08)	0.105
	Benign meningiomas	0.29(0.09)	0.0019
	Benign cerebral meningiomas	0.31(0.09)	0.000819
	Benign spinal meningiomas	0.01(0.17)	0.958
	Benign unspecified meningiomas	NA＊	NA＊
Abbreviation: LDSC: Linkage disequilibrium score; Rg: Genetic correlation; SE: The standard error of Rg.
＊Presence of negative inheritance.

## Sheet: Supp.Table 3
Supplementary Table 3. Characteristics of instrumental variables associated with leukocyte telomere length of the three datasets (P < 5×10−8)
Traits samplesize	SNP	Nearest gene	Chromosome	Position (37/38)	A1	A2	A1_freq	Beta	SE	P-value
LTL-9190	rs11125529	ACYP2	2	54248729	A	C	0.16	0.065	0.012	8e-10
LTL-9190	rs6772228	PXK	3	58390292	T	A	0.87	0.041	0.014	3.91e-10
LTL-9190	rs12696304	TERC	3	169763483	C	G	0.74	0.09	0.011	4e-14
LTL-9190	rs10936599	TERC	3	169774313	C	T	0.76	0.1	0.011	3e-31
LTL-9190	rs1317082	TERC	3	169779797	A	G	0.71	0.097	0.011	1e-08
LTL-9190	rs10936601	TERC	3	169810661	C	T	0.74	0.087	0.011	4e-15
LTL-9190	rs7675998	NAF1	4	163086668	G	A	0.8	0.048	0.012	4.35e-16
LTL-9190	rs2736100	TERT	5	1286401	C	A	0.52	0.085	0.013	4.38e-19
LTL-9190	rs9419958	OBFC1	10	103916188	T	C	0.13	0.129	0.013	9e-11
LTL-9190	rs9420907	OBFC1	10	103916707	C	A	0.14	0.142	0.014	7e-11
LTL-9190	rs4387287	OBFC1	10	103918139	A	C	0.14	0.12	0.013	2e-11
LTL-9190	rs3027234	CTC1	17	8232774	C	T	0.83	0.103	0.012	2e-08
LTL-9190	rs8105767	ZNF208	19	22032639	G	A	0.25	0.064	0.011	1.11e-09
LTL-9190	rs412658	ZNF676	19	22176638	T	C	0.35	0.086	0.01	1e-08
LTL-9190	rs6028466	DHX35	20	39500359	A	G	0.17	0.058	0.013	2.57e-08
LTL-9190	rs755017	ZBTB46	20	63790269	G	A	0.17	0.019	0.013	6.71e-09
LTL-78592	rs3219104	PARP1	1	226562621	C	A	0.83	0.042	0.006	9.6e-11
LTL-78592	rs10936600	TERC	3	169514585	T	A	0.24	-0.086	0.006	7.18e-51
LTL-78592	rs55749605	SENP7	3	101232093	A	C	0.58	-0.037	0.007	2.45e-08
LTL-78592	rs13137667	MOB1B	4	71774347	C	T	0.96	0.077	0.014	2.43e-08
LTL-78592	rs4691895	NAF1	4	164048199	C	G	0.78	0.058	0.006	1.58e-21
LTL-78592	rs7705526	TERT	5	1285974	A	C	0.33	0.082	0.006	5.34e-45
LTL-78592	rs2853677	TERT	5	1287194	A	G	0.59	-0.064	0.005	3.35e-31
LTL-78592	rs2736176	PRRC2A	6	31587561	C	G	0.31	0.034	0.005	3.53e-10
LTL-78592	rs34991172	CARMIL1	6	25480328	G	T	0.07	-0.061	0.01	6.19e-09
LTL-78592	rs59294613	POT1	7	124554267	A	C	0.29	-0.041	0.005	1.17e-13
LTL-78592	rs9419958	STN1(OBFC1)	10	105675946	C	T	0.86	-0.064	0.007	5.05e-19
LTL-78592	rs228595	ATM	11	108105593	A	G	0.42	-0.028	0.005	1.43e-08
LTL-78592	rs2302588	DCAF4	14	73404752	C	G	0.1	0.048	0.008	1.68e-08
LTL-78592	rs3785074	TERF2	16	69406986	G	A	0.26	0.035	0.006	4.64e-10
LTL-78592	rs62053580	RFWD3	16	74680074	G	A	0.17	-0.039	0.007	4.06e-08
LTL-78592	rs7194734	MPHOSPH6	16	82199980	T	C	0.78	-0.037	0.006	6.94e-10
LTL-78592	rs8105767	ZNF208	19	22215441	G	A	0.29	0.039	0.005	5.42e-13
LTL-78592	rs75691080	RTEL1/STMN3	20	62269750	T	C	0.09	-0.067	0.009	5.99e-14
LTL-78592	rs73624724	RTEL1/ZBTB46	20	62436398	C	T	0.13	0.051	0.007	6.33e-12
LTL-78592	rs34978822	RTEL1	20	62291599	G	C	0.01	-0.14	0.023	7.26e-10
LTL-472174	rs3767952	NFYC	1	41231032	A	G	0.23	0.013	0.002	1.8e-08
LTL-472174	rs4498805	SLC16A4	1	110910397	T	G	0.55	0.015	0.002	5.7e-14
LTL-472174	rs932002	PARP1	1	226577306	C	T	0.85	0.04	0.003	7.3e-47
LTL-472174	rs66731853	CDA	1	20916238	G	A	0.68	0.018	0.002	1.5e-16
LTL-472174	rs11584821	BCL2L15	1	114419489	C	T	0.82	0.031	0.003	3e-31
LTL-472174	rs6659669	IVNS1ABP	1	185315067	C	T	0.39	0.012	0.002	1.1e-08
LTL-472174	rs2977608	SAMD11	1	768253	C	A	0.74	0.013	0.002	3e-08
LTL-472174	rs6669563	SPOCD1	1	32279629	A	G	0.44	0.018	0.002	2.1e-19
LTL-472174	rs145114957	DNTTIP2	1	94322469	G	C	0.04	0.027	0.005	4.6e-08
LTL-472174	rs41269079	BEST4	1	45252015	A	T	0.19	0.015	0.003	1.7e-09
LTL-472174	rs139795227	RPAP2	1	92842367	C	A	0.01	0.06	0.009	6.7e-12
LTL-472174	rs11579626	CHD1L	1	146741960	C	A	0.08	0.027	0.004	1.3e-13
LTL-472174	rs6587577	POGZ	1	151402045	A	G	0.17	0.018	0.003	4.8e-12
LTL-472174	rs6751209	THADA	2	43588302	T	C	0.8	0.014	0.002	1.6e-08
LTL-472174	rs188918174	ACYP2	2	54473646	T	C	0.04	0.04	0.005	1.2e-13
LTL-472174	rs202034370	ACYP2	2	54488018	T	TA	0.98	0.103	0.007	2.6e-56
LTL-472174	rs56178008	TRMT61B	2	29098543	A	T	0.44	0.014	0.002	9.7e-13
LTL-472174	rs376641875	C2orf73	2	54622978	CATAA	C	0.07	0.027	0.004	3.3e-10
LTL-472174	rs17803849	UNC80	2	210673445	T	C	0.41	0.027	0.002	4.2e-41
LTL-472174	rs2555104	VSNL1	2	17841243	A	C	0.57	0.014	0.002	6.6e-12
LTL-472174	rs77732866	FANCL	2	58979879	A	G	0.14	0.018	0.003	9.2e-10
LTL-472174	rs2230590	MST1R	3	49936102	T	C	0.49	0.016	0.002	3.6e-15
LTL-472174	rs78491606	SHQ1	3	72891547	A	C	0.98	0.076	0.007	1.9e-24
LTL-472174	rs9878436	CEP70	3	138244400	C	T	0.57	0.014	0.002	1.2e-12
LTL-472174	rs35446936	ACTRT3	3	169486508	G	A	0.76	0.094	0.002	1e-200
LTL-472174	rs112394943	LMLN	3	197842892	T	C	0.84	0.02	0.003	1.6e-12
LTL-472174	rs13062095	TRMT10C	3	101267385	C	T	0.33	0.014	0.002	9.7e-11
LTL-472174	rs4616688	IFT80	3	160042459	G	T	0.47	0.017	0.002	4.5e-18
LTL-472174	rs6790988	CLDN11, SLC7A14	3	170263320	G	A	0.74	0.015	0.002	1.8e-10
LTL-472174	rs869785	THRB	3	24347800	T	C	0.33	0.015	0.002	4.4e-12
LTL-472174	rs6776756	GATA2	3	128215821	G	A	0.4	0.017	0.002	1.1e-17
LTL-472174	rs11426156	RPN1	3	128318179	TA	T	0.6	0.012	0.002	2.2e-08
LTL-472174	rs35500378	EXOSC9	4	122729413	CACTT	C	0.61	0.014	0.002	2e-12
LTL-472174	rs10805346	SLC2A9	4	9920347	C	T	0.44	0.012	0.002	7e-09
LTL-472174	rs6536702	NAF1	4	164028105	A	G	0.77	0.053	0.002	9.4e-111
LTL-472174	rs871134	CCDC96, TADA2B	4	7044380	C	T	0.43	0.018	0.002	1.7e-19
LTL-472174	rs4695407	OCIAD1	4	48843372	G	A	0.51	0.014	0.002	1.5e-12
LTL-472174	rs2282764	MXD4	4	2255063	A	G	0.86	0.022	0.003	9.3e-15
LTL-472174	rs7705526	TERT	5	1285974	A	C	0.33	0.078	0.002	1e-200
LTL-472174	rs73730598	PLEKHG4B	5	77973	A	G	0.05	0.027	0.004	4.7e-10
LTL-472174	rs61748181	TERT	5	1294166	C	T	0.97	0.059	0.006	2.8e-23
LTL-472174	rs6881568	MRPL36	5	1670265	A	C	0.36	0.017	0.002	3.7e-16
LTL-472174	rs55747751	HSPA4	5	132397351	G	A	0.92	0.021	0.004	1.7e-08
LTL-472174	rs185174247	UBE2D2	5	138914024	A	G	0.06	0.037	0.004	1.1e-17
LTL-472174	rs141214782	PAPD4	5	78954683	T	TTATC	0.9	0.025	0.003	2e-13
LTL-472174	rs28363070	SLC6A3	5	1415068	A	G	0.01	0.076	0.01	3.5e-15
LTL-472174	rs1611236	HLA-F	6	29748690	G	A	0.67	0.016	0.002	6.1e-14
LTL-472174	rs142730696	-	6	26360443	TTTTTC	T	0.86	0.022	0.003	6.3e-13
LTL-472174	rs7772289	ZBED9	6	28674322	T	G	0.5	0.018	0.002	1.7e-18
LTL-472174	rs2763979	HSPA1B	6	31794592	C	T	0.64	0.028	0.002	1.3e-40
LTL-472174	rs80324517	DUSP22	6	204031	A	G	0.05	0.04	0.005	1.8e-17
LTL-472174	rs201558190	-	6	29877483	T	C	0.64	0.018	0.002	6.4e-17
LTL-472174	rs9398196	CD164	6	109601554	A	G	0.48	0.014	0.002	9.5e-13
LTL-472174	rs61405042	FAM20C	7	67200	C	T	0.97	0.05	0.006	8.5e-17
LTL-472174	rs2538745	POMZP3	7	76310784	T	C	0.4	0.013	0.002	3.1e-10
LTL-472174	rs117407747	VIPR2	7	159117178	T	C	0.03	0.045	0.006	1.8e-13
LTL-472174	rs1985369	VIPR2	7	159119220	A	G	0.13	0.031	0.003	3.6e-25
LTL-472174	rs13230646	STK31	7	23930316	T	C	0.75	0.017	0.002	8.9e-14
LTL-472174	rs11769630	C7orf72	7	50257703	T	A	0.93	0.026	0.004	4.3e-11
LTL-472174	rs2056726	STAG3	7	99780283	G	A	0.79	0.023	0.002	7.9e-21
LTL-472174	rs7790856	POT1	7	124459852	C	T	0.71	0.044	0.002	1.8e-87
LTL-472174	rs4731541	TNPO3	7	128678236	C	G	0.38	0.021	0.002	1.4e-23
LTL-472174	rs117630647	POT1	7	124779510	A	G	0.02	0.06	0.007	1.4e-16
LTL-472174	rs2306646	XPO7	8	21846586	G	C	0.44	0.021	0.002	3.3e-25
LTL-472174	rs762679	MCM4	8	48885436	A	T	0.86	0.031	0.003	1.4e-27
LTL-472174	rs11991877	TMEM68	8	56664524	T	A	0.11	0.03	0.003	3.2e-21
LTL-472174	rs10112752	TERF1	8	73958718	G	A	0.57	0.029	0.002	9.5e-46
LTL-472174	rs1023767	KIAA1429	8	95530969	G	A	0.76	0.018	0.002	5e-15
LTL-472174	rs34896435	-	9	826585	G	C	0.47	0.015	0.002	6.4e-14
LTL-472174	rs11557154	DCAF12	9	34107505	C	T	0.87	0.034	0.003	1.1e-30
LTL-472174	rs4743037	ZNF462	9	109639970	T	C	0.23	0.015	0.002	5.1e-10
LTL-472174	rs117034449	RP11-302K17.4	10	103855348	A	G	0.02	0.037	0.007	2.1e-08
LTL-472174	rs7099229	NOC3L	10	96134685	G	A	0.73	0.015	0.002	8.4e-12
LTL-472174	rs12412214	NKX2-3	10	101276256	G	A	0.72	0.025	0.002	3.4e-28
LTL-472174	rs6584579	OBFC1	10	105645725	G	A	0.4	0.011	0.002	2e-08
LTL-472174	rs9419958	OBFC1	10	105675946	T	C	0.14	0.081	0.003	2.6e-167
LTL-472174	rs77231040	CFAP58	10	106280527	C	G	0.01	0.099	0.013	2e-13
LTL-472174	rs10905255	GDI2	10	5870267	G	T	0.42	0.018	0.002	2.6e-19
LTL-472174	rs939916	BET1L	11	202253	A	G	0.67	0.024	0.002	6.6e-29
LTL-472174	rs10840270	WEE1	11	9629553	G	C	0.66	0.014	0.002	1.3e-11
LTL-472174	rs2293579	PSMC3	11	47440758	G	A	0.61	0.013	0.002	3.3e-10
LTL-472174	rs10768683	HBB	11	5247791	G	C	0.84	0.047	0.003	1.5e-64
LTL-472174	rs11212631	C11orf65	11	108304509	T	C	0.8	0.019	0.003	4.7e-14
LTL-472174	rs6590343	RP11-744N12.3	11	128500215	G	A	0.52	0.012	0.002	1.5e-09
LTL-472174	rs611646	ATM	11	108177097	T	A	0.59	0.037	0.002	3.5e-73
LTL-472174	rs12369950	BCAT1	12	24762109	T	C	0.86	0.018	0.003	8e-10
LTL-472174	rs79977579	NFE2	12	54694560	A	C	0.1	0.028	0.003	2.3e-16
LTL-472174	rs10773176	ZCCHC8	12	122944713	A	G	0.26	0.017	0.002	5.2e-14
LTL-472174	rs10845387	ETV6	12	11757743	G	A	0.65	0.014	0.002	1.5e-11
LTL-472174	rs17445108	PTGES3	12	57082058	G	A	0.87	0.017	0.003	2e-08
LTL-472174	rs10774624	SH2B3	12	111833788	A	G	0.53	0.015	0.002	2.9e-13
LTL-472174	rs1907702	KITLG	12	88955469	A	G	0.77	0.015	0.002	5.9e-10
LTL-472174	rs76666449	SRSF9	12	120904895	C	T	0.1	0.03	0.003	8.2e-19
LTL-472174	rs28577594	RILPL2	12	123895906	C	G	0.71	0.019	0.002	5.4e-17
LTL-472174	rs1332941	KBTBD6	13	41695100	G	A	0.82	0.026	0.003	5.9e-21
LTL-472174	rs670180	KLHL1	13	71236611	T	A	0.43	0.012	0.002	1.2e-08
LTL-472174	rs9600019	BORA	13	73317585	T	C	0.34	0.013	0.002	2.4e-09
LTL-472174	rs73581419	RAB2B	14	21941148	T	C	0.11	0.023	0.003	1.3e-12
LTL-472174	rs113525195	PSMB5	14	23499321	C	A	0.71	0.012	0.002	3.1e-08
LTL-472174	rs45604339	MAX	14	65543102	C	T	0.66	0.02	0.002	4.3e-22
LTL-472174	rs137901416	DCAF4	14	73418095	A	G	0.1	0.046	0.003	4.7e-43
LTL-472174	rs1957937	TCL1A	14	96181360	T	A	0.16	0.021	0.003	1.9e-14
LTL-472174	rs3093888	PARP2	14	20812951	G	A	0.95	0.029	0.005	1.5e-10
LTL-472174	rs34550383	-	14	91971787	CT	C	0.45	0.019	0.002	8.6e-22
LTL-472174	rs17677991	MGA	15	42032383	G	C	0.34	0.022	0.002	4.4e-26
LTL-472174	rs5742915	PML	15	74336633	C	T	0.45	0.019	0.002	1.6e-21
LTL-472174	rs7164950	MNS1	15	56775385	G	A	0.41	0.013	0.002	2.3e-10
LTL-472174	rs11412296	ATP8B4	15	50366116	T	TA	0.76	0.033	0.002	1.4e-45
LTL-472174	rs80116508	SLX4	16	3650970	G	A	0.94	0.035	0.004	2e-17
LTL-472174	rs76219171	PAPD5	16	50188929	A	G	0.06	0.036	0.004	7.8e-17
LTL-472174	rs2967355	MPHOSPH6	16	82200103	A	C	0.23	0.046	0.002	4e-83
LTL-472174	rs12925933	PRDM7	16	90141355	A	C	0.34	0.015	0.002	7e-12
LTL-472174	rs111950327	LONP2	16	48283993	C	G	0.06	0.024	0.004	5.9e-09
LTL-472174	rs450962	EIF3CL	16	28413517	G	A	0.28	0.014	0.002	5.9e-09
LTL-472174	rs3785074	TERF2	16	69406986	G	A	0.29	0.024	0.002	2.6e-27
LTL-472174	rs76065543	RFWD3	16	74678063	T	C	0.14	0.034	0.003	4.2e-32
LTL-472174	rs12932179	USP7	16	9072085	A	G	0.44	0.014	0.002	1.8e-11
LTL-472174	rs182059586	PARN	16	14652220	T	C	0.97	0.057	0.007	4.9e-17
LTL-472174	rs11117354	BANP	16	88092092	C	T	0.7	0.023	0.002	3.4e-26
LTL-472174	rs9940099	NLRC3	16	3613207	G	T	0.94	0.034	0.004	3.2e-16
LTL-472174	rs56061761	PDPR	16	70187811	G	A	0.67	0.02	0.002	6.9e-20
LTL-472174	rs4724	NAA38	17	7760397	G	A	0.88	0.055	0.003	9.8e-69
LTL-472174	rs12451892	SGSM2	17	2247982	T	C	0.62	0.012	0.002	2.2e-08
LTL-472174	rs7209057	NOL11	17	65705530	A	G	0.56	0.012	0.002	5.7e-09
LTL-472174	rs59409453	SERPINF1	17	1666218	G	A	0.73	0.02	0.002	1.6e-18
LTL-472174	rs111527438	ADAP2	17	29252703	C	T	0.35	0.013	0.002	3.1e-09
LTL-472174	rs7221585	AFMID	17	76195153	T	C	0.22	0.014	0.002	6.7e-09
LTL-472174	rs75664430	VAMP2	17	8064779	C	G	0.75	0.024	0.002	3.6e-24
LTL-472174	rs56799554	ARL4D	17	41456413	A	G	0.83	0.026	0.003	3e-22
LTL-472174	rs144204502	TK1	17	76183233	C	T	0.99	0.101	0.009	3.4e-28
LTL-472174	rs150150565	ENOSF1	18	708207	T	C	0.02	0.064	0.007	6.8e-18
LTL-472174	rs116863223	ENOSF1	18	709396	G	A	0.99	0.082	0.009	2.6e-18
LTL-472174	rs16978028	SETBP1	18	42070981	A	T	0.86	0.03	0.003	8.2e-26
LTL-472174	rs2276182	POLI	18	51798047	G	C	0.4	0.023	0.002	2.8e-30
LTL-472174	rs9955360	PARD6G	18	78008334	C	A	0.13	0.019	0.003	2.2e-10
LTL-472174	rs3891167	TYMS	18	658423	A	G	0.75	0.043	0.002	1.2e-70
LTL-472174	rs139669835	YES1	18	729871	C	T	0.99	0.061	0.011	6.1e-09
LTL-472174	rs11085072	SH3GL1	19	4368142	C	T	0.76	0.013	0.002	2.6e-08
LTL-472174	rs4530278	SLC7A10	19	33752994	T	G	0.6	0.014	0.002	1.5e-11
LTL-472174	rs8105767	ZNF257	19	22215441	G	A	0.29	0.033	0.002	2.5e-50
LTL-472174	rs429358	APOE	19	45411941	C	T	0.15	0.017	0.003	3.8e-10
LTL-472174	rs8102497	ZIM2	19	57370055	G	A	0.57	0.015	0.002	1.4e-13
LTL-472174	rs11699829	PTK6	20	62157200	A	G	0.03	0.064	0.006	1.5e-26
LTL-472174	rs142426306	ABHD16B	20	62488152	C	T	0.96	0.05	0.005	8.7e-21
LTL-472174	rs1291143	SAMHD1	20	35525640	C	A	0.85	0.049	0.003	1.8e-69
LTL-472174	rs6054257	DEFB125	20	66370	G	A	0.21	0.014	0.002	1.1e-08
LTL-472174	rs35640778	RTEL1	20	62321128	G	A	0.98	0.209	0.007	9.59e-195
LTL-472174	rs143190905	RTEL1	20	62291767	G	T	0.92	0.072	0.004	1.6e-85
LTL-472174	rs41304832	ZBTB46	20	62375508	A	G	0.01	0.061	0.009	5e-11
LTL-472174	rs117512405	UCKL1	20	62574274	G	A	0.98	0.079	0.008	9.5e-22
LTL-472174	rs28502153	GAB4	22	17469049	C	A	0.62	0.022	0.002	1.2e-25
LTL-472174	rs6007020	SMC1B	22	45790132	C	T	0.37	0.014	0.002	4.8e-12
LTL-472174	rs131797	-	22	50971631	T	TAAAAA	0.24	0.024	0.002	6.8e-25
LTL-472174	rs1003322	ARSA	22	51072289	A	C	0.21	0.014	0.002	1e-08
Abbreviation: LTL: leukocyte telomere length; SNP: single-nucleotide polymorphism; A1: effect allele; A2: the other allele; A1_freq: the frequency of A1, or effect allele frequency; SE: standard error.

## Sheet: Supp.Table 4_1
Supplementary Table 4_1. Characteristics of instrumental variables associated with malignant meningiomas in the LTL-78592.
Traits samplesize	SNP	Malignant meningiomas			Proxy SNP	Remove
		Beta	SE	P-value
LTL-78592	rs10936600	-0.194	0.052	0.000195		Yes, palindromic SNP
LTL-78592	rs13137667	-0.072	0.145	0.617		No
LTL-78592	rs228595	-0.019	0.047	0.689		No
LTL-78592	rs2302588	-0.028	0.093	0.766		Yes, palindromic SNP
LTL-78592	rs2736176	-0.04	0.051	0.429		Yes, palindromic SNP
LTL-78592	rs2853677	-0.088	0.047	0.0634		No
LTL-78592	rs3219104	0.109	0.053	0.0392		No
LTL-78592	rs34978822	-0.284	0.205	0.165		Yes, palindromic SNP
LTL-78592	rs34991172	0.114	0.12	0.342		No
LTL-78592	rs3785074	-0.05	0.056	0.375		Yes, confounders (height)
LTL-78592	rs4691895	-0.04	0.059	0.492		Yes, palindromic SNP
LTL-78592	rs59294613	-0.087	0.055	0.114		No
LTL-78592	rs62053580	-0.021	0.073	0.772		No
LTL-78592	rs7194734	-0.127	0.06	0.0353		No
LTL-78592	rs73624724	0.029	0.068	0.673		No
LTL-78592	rs75691080	-0.157	0.072	0.0295		No
LTL-78592	rs7705526	0.143	0.048	0.00271		Yes, confounders (height, obesity)
LTL-78592	rs8105767	0.102	0.049	0.0378		No
LTL-78592	rs9419958	-0.232	0.067	0.000519		Yes, confounders (height)
LTL-78592	rs55749605	-0.095	0.047	0.0413	rs6772703, R2=0.996	No
Abbreviation: LTL: leukocyte telomere length; SNP: single-nucleotide polymorphism; SE: standard error.

## Sheet: Supp.Table 4_2
Supplementary Table 4_2. Characteristics of instrumental variables associated with benign meningiomas in the LTL-78592.
Traits samplesize	SNP	Benign meningiomas			Proxy SNP	Remove
		Beta	SE	P-value
LTL-78592	rs10936600	-0.156	0.037	2.03e-05		Yes, palindromic SNP
LTL-78592	rs13137667	0.028	0.102	0.78		No
LTL-78592	rs228595	0.03	0.033	0.363		Yes, outliers detected by the RadialMR method
LTL-78592	rs2302588	0.015	0.065	0.823		Yes, palindromic SNP
LTL-78592	rs2736176	-0.007	0.036	0.853		Yes, palindromic SNP
LTL-78592	rs2853677	-0.088	0.033	0.00715		No
LTL-78592	rs3219104	0.06	0.037	0.109		No
LTL-78592	rs34978822	-0.14	0.143	0.325		Yes, palindromic SNP
LTL-78592	rs34991172	-0.021	0.084	0.807		No
LTL-78592	rs3785074	-0.064	0.039	0.103		Yes, confounders (height)
LTL-78592	rs4691895	-0.038	0.041	0.359		Yes, palindromic SNP
LTL-78592	rs59294613	-0.068	0.039	0.0768		No
LTL-78592	rs62053580	-0.035	0.051	0.493		No
LTL-78592	rs7194734	-0.052	0.042	0.216		No
LTL-78592	rs73624724	0.075	0.048	0.121		No
LTL-78592	rs75691080	-0.141	0.052	0.00684		No
LTL-78592	rs7705526	0.126	0.034	0.000203		Yes, confounders (height, obesity)
LTL-78592	rs8105767	0.099	0.034	0.00335		No
LTL-78592	rs9419958	-0.213	0.047	7.18e-06		Yes, confounders (height)
LTL-78592	rs55749605	-0.075	0.033	0.0222	rs6772703, R2=0.996	No
Abbreviation: LTL: leukocyte telomere length; SNP: single-nucleotide polymorphism; SE: standard error.

## Sheet: Supp.Table 4_3
Supplementary Table 4_3. Characteristics of instrumental variables associated with benign cerebral meningiomas in the LTL-78592
Traits samplesize	SNP	Benign cerebral meningiomas			Proxy SNP	Remove
		Beta	SE	P-value
LTL-78592	rs10936600	-0.156	0.039	5.16e-05		Yes, palindromic SNP
LTL-78592	rs13137667	0.021	0.107	0.842		No
LTL-78592	rs228595	0.029	0.035	0.409		Yes, outliers detected by the RadialMR method
LTL-78592	rs2302588	0.004	0.069	0.954		Yes, palindromic SNP
LTL-78592	rs2736176	0.004	0.038	0.922		Yes, palindromic SNP
LTL-78592	rs2853677	-0.086	0.035	0.0136		No
LTL-78592	rs3219104	0.085	0.039	0.0305		No
LTL-78592	rs34978822	-0.062	0.15	0.679		Yes, palindromic SNP
LTL-78592	rs34991172	0.011	0.089	0.904		No
LTL-78592	rs3785074	-0.055	0.042	0.186		Yes, confounders (height)
LTL-78592	rs4691895	-0.026	0.044	0.558		Yes, palindromic SNP
LTL-78592	rs59294613	-0.077	0.041	0.0588		No
LTL-78592	rs62053580	-0.025	0.054	0.648		No
LTL-78592	rs7194734	-0.077	0.045	0.0842		No
LTL-78592	rs73624724	0.077	0.051	0.131		No
LTL-78592	rs75691080	-0.15	0.055	0.00637		No
LTL-78592	rs7705526	0.143	0.036	6.07e-05		Yes, confounders (height, obesity)
LTL-78592	rs8105767	0.098	0.036	0.00622		No
LTL-78592	rs9419958	-0.208	0.05	3.1e-05		Yes, confounders (height)
LTL-78592	rs55749605	-0.084	0.034	0.0153	rs6772703, R2=0.996	No
Abbreviation: LTL: leukocyte telomere length; SNP: single-nucleotide polymorphism; SE: standard error.

## Sheet: Supp.Table 4_4
Supplementary Table 4_4. Characteristics of instrumental variables associated with benign spinal meningiomas in the LTL-78592
Traits samplesize	SNP	Benign spinal meningiomas			Proxy SNP	Remove
		Beta	SE	P-value
LTL-78592	rs10936600	0.043	0.117	0.711		Yes, palindromic SNP
LTL-78592	rs13137667	-0.156	0.333	0.64		No
LTL-78592	rs228595	-0.017	0.107	0.877		No
LTL-78592	rs2302588	0.318	0.212	0.134		Yes, palindromic SNP
LTL-78592	rs2736176	0.044	0.116	0.704		Yes, palindromic SNP
LTL-78592	rs2853677	-0.179	0.108	0.0964		No
LTL-78592	rs3219104	0.025	0.121	0.835		No
LTL-78592	rs34978822	-0.356	0.471	0.45		Yes, palindromic SNP
LTL-78592	rs34991172	-0.194	0.268	0.469		No
LTL-78592	rs3785074	0.009	0.128	0.943		Yes, confounders (height)
LTL-78592	rs4691895	-0.122	0.133	0.359		Yes, palindromic SNP
LTL-78592	rs59294613	0.111	0.125	0.377		No
LTL-78592	rs62053580	-0.137	0.166	0.41		No
LTL-78592	rs7194734	0.07	0.137	0.609		No
LTL-78592	rs73624724	0	0.156	0.999		No
LTL-78592	rs75691080	-0.056	0.163	0.731		No
LTL-78592	rs7705526	0.056	0.112	0.62		Yes, confounders (height, obesity)
LTL-78592	rs8105767	0.132	0.112	0.237		No
LTL-78592	rs9419958	-0.252	0.164	0.123		Yes, confounders (height)
LTL-78592	rs55749605	-0.065	0.106	0.539	rs6772703, R2=0.996	No
Abbreviation: LTL: leukocyte telomere length; SNP: single-nucleotide polymorphism; SE: standard error.

## Sheet: Supp.Table 4_5
Supplementary Table 4_5. Characteristics of instrumental variables associated with benign unspecified meningiomas in the LTL-78592
Traits_samplesize	SNP	Benign unspecified meningiomas			Proxy SNP	Remove
		Beta	SE	P-value
LTL-78592	rs10936600	-0.232	0.09	0.0097		Yes, palindromic SNP
LTL-78592	rs13137667	-0.096	0.254	0.705		No
LTL-78592	rs228595	0.021	0.082	0.802		No
LTL-78592	rs2302588	0.138	0.162	0.394		Yes, palindromic SNP
LTL-78592	rs2736176	-0.043	0.089	0.626		Yes, palindromic SNP
LTL-78592	rs2853677	-0.186	0.083	0.0248		No
LTL-78592	rs3219104	-0.009	0.093	0.925		No
LTL-78592	rs34978822	-0.265	0.353	0.453		Yes, palindromic SNP
LTL-78592	rs34991172	-0.299	0.211	0.157		No
LTL-78592	rs3785074	0.098	0.098	0.316		Yes, confounders (height)
LTL-78592	rs4691895	-0.201	0.103	0.0508		Yes, palindromic SNP
LTL-78592	rs59294613	-0.035	0.096	0.714		No
LTL-78592	rs62053580	-0.063	0.128	0.624		No
LTL-78592	rs7194734	-0.105	0.106	0.319		No
LTL-78592	rs73624724	0.109	0.12	0.364		No
LTL-78592	rs75691080	-0.258	0.127	0.0425		No
LTL-78592	rs7705526	0.125	0.086	0.144		Yes, confounders (height, obesity)
LTL-78592	rs8105767	0.182	0.086	0.0335		No
LTL-78592	rs9419958	-0.21	0.125	0.0938		Yes, confounders (height)
LTL-78592	rs55749605	-0.002	0.082	0.98	rs6772703, R2=0.996	No
Abbreviation: LTL: leukocyte telomere length; SNP: single-nucleotide polymorphism; SE: standard error.

## Sheet: Supp.Table 5_1
Supplementary Table 5_1. Characteristics of instrumental variables associated with malignant meningiomas in the LTL-9190.
Traits samplesize	SNP	Malignant meningiomas			Remove
		Beta	SE	P-value
LTL-9190	rs10936599	-0.197	0.052	0.000156	No
LTL-9190	rs10936601	-0.183	0.051	0.000345	No
LTL-9190	rs11125529	-0.053	0.066	0.424	Yes, outliers detected by the RadialMR method
LTL-9190	rs12696304	-0.183	0.051	0.000347	Yes, palindromic SNP
LTL-9190	rs1317082	-0.196	0.052	0.000165	No
LTL-9190	rs2736100	-0.123	0.045	0.00662	No
LTL-9190	rs3027234	-0.021	0.062	0.729	Yes, outliers detected by the RadialMR method
LTL-9190	rs412658	0.106	0.048	0.0267	No
LTL-9190	rs4387287	-0.203	0.063	0.00121	Yes, confounders (systolic blood pressure)
LTL-9190	rs6028466	0.227	0.159	0.155	No
LTL-9190	rs6772228	0.016	0.145	0.913	Yes, palindromic SNP
LTL-9190	rs755017	0.024	0.068	0.726	No
LTL-9190	rs7675998	-0.034	0.059	0.567	No
LTL-9190	rs8105767	0.102	0.049	0.0378	No
LTL-9190	rs9419958	-0.232	0.067	0.000519	Yes, confounders (height)
LTL-9190	rs9420907	-0.232	0.067	0.000529	Yes, confounders (height)
Abbreviation: LTL: leukocyte telomere length; SNP: single-nucleotide polymorphism; SE: standard error.

[truncated: 18 more sheets: Supp.Table 5_2, Supp.Table 5_3, Supp.Table 5_4, Supp.Table 5_5, Supp.Table 6_1, Supp.Table 6_2, Supp.Table 6_3, Supp.Table 6_4, Supp.Table 6_5, Supp.Table 7, Supp.Table 8, Supp.Table 9, Supp.Table 10_1, Supp.Table 10_2, Supp.Table 10_3, Supp.Table 10_4, Supp.Table 10_5, Supp.Table 11]
